# Supplementary material for: Clinical Outcomes and Prognostic Factors for Extramammary Paget’s Disease Treated with Radiation Therapy: A Multi-Institutional Observational Study
Source: Cancers (Basel). 2025 Apr 29;17(9):1507. doi: 10.3390/cancers17091507 (PMC12070834; doi:10.3390/cancers17091507)
Supplement: Supplementary file 1 [file cancers-17-01507-s001.zip]

Archive with 1 entries (1 files):
- cancers-3557006-supplementary.pdf
